# Supplementary material for: Expression of the Cavin Family in Childhood Leukemia and Its Implications in Subtype Diagnosis and Prognosis Evaluation
Source: Front Pediatr. 2022 Jun 3;10:815421. doi: 10.3389/fped.2022.815421 (PMC9203855; doi:10.3389/fped.2022.815421)
Supplement: Supplementary file 1 [file Table_1.xlsx]

## Sheet: Supplementary Table 1
																				ALL4	ALL5
		Cavin1				Cavin2
	Normal	ALL	AML		Normal	ALL	AML
	1.61298	0.0835839	1.11117		1.03145	0.00552148	0.0902294
	2.20628	0.0524703	0.179014		1.09817	1.24037e-05	0.0148365
	4.46243	0.0969965	0.160692		1.13241	0.00203363	0.000121539
	6.83368	0.0368954	0.413088		1.01404	0.00133971	0.00558334
	2.18003	0.0197842			1.2559	0.00040048
	6.27835	0.0148648			1.03246	0.0061444
		Cavin3				Cavin4
	Normal	ALL	AML		Normal	ALL	AML
	0.015587	0.00849776	0.00177046		0.00313527	7.82106e-08	0.654779
	0.0288939	5.69666e-06			0.0583816	0.000948771	0.0042534
	0.0477164	0.0024911	0.00143386		0.00410357	0.000711938	0.0145575
	0.0427073	0.00088866			0.0380031	0.000300916	0.000175738
	0.0501323	0.000373262			0.828162	0.00977102
					0.552195	0.00100776
